# Supplementary material for: Gender Differences in Dietary Patterns and Eating Behaviours in Individuals with Obesity
Source: Nutrients. 2024 Dec 6;16(23):4226. doi: 10.3390/nu16234226 (PMC12121239; doi:10.3390/nu16234226)
Supplement: Supplementary file 1 [file nutrients-16-04226-s001.zip]

Archive with 1 entries (1 files):
- nutrients-3355068-supplementary.pdf
